# Supplementary material for: Private sector quality interventions to improve maternal and newborn health in low- and middle-income countries: a scoping review
Source: Front Public Health. 2025 Apr 9;13:1332612. doi: 10.3389/fpubh.2025.1332612 (PMC12015720; doi:10.3389/fpubh.2025.1332612)
Supplement: Supplementary file 1 [file Table_1.xlsx]

## Sheet: INCLUDED
Background information																	Intervention background information																		Intervention details
Reviewer's initials	Number assigned to each article/study (e.g., 001, 002)	First author's surname	Authors' affiliation	First Author's country	Full name of the study or article	Year of publication	State the exclusion criteria for the study, or state "none." If study meets any of the exclusion criteria, end data extraction.	Does this study meet all inclusion criteria? Check PICOTS, language, and year. If all criteria are met, state “all.”	Type of publication	If PubTyp = 5, give details.	Detail any other publications linked to the study (e.g. papers describing methods, additional analyses)	Language of publication	List all countries in which the study was conducted	Country(ies) income group	World region(s)	State the primary or main objective(s)/aim(s) of the study	Give (Month/Year) or (Year)	Give (Month/Year) or (Year)	Intervention duration in months	Which agency or agencies designed and initiated the intervention?	Details	Which agency or agencies implemented the intervention?	Details	Which type of agency or agencies funded the intervention?	Details	At which geographical level did the study occur?	Give specific detail for previous response (e.g. Bongo district (17 villages, 6,158 inhabitants))	What was the main identifying characteristic of the population targeted?	Give specific detail for previous response (e.g., women in the third trimester). Use author’s words (with quotation marks)	Provide the number enrolled in the Intervention population	Provide the number enrolled in the control population	Provide the mean age of the intervention population	Provide the mean age of the control population	Provide the mean age of the combined population (intervention and control)	Copy all text describing the intervention; ensure comprehensive extraction of intervention characteristics	Did the study examine a single intervention or multiple interventions?	Was the intervention focused on supply-side or demand-side factors?	Was on-site support for quality improvement introduced/changed as part of the intervention? (Unless it is explicit, it is a no).	Were data systems introduced/changed as part of the intervention? (Unless it is explicit, it is a no).	Were learning systems introduced/changed as part of the intervention? (Unless it is explicit, it is a no).	Was program management selected/changed as part of the intervention? (Unless it is explicit, it is a no).	Was advocacy introduced/ provided as part of the intervention? (Unless it is explicit, it is a no).	Was policy and strategy development introduced/provided as part of the intervention? (Unless it is explicit, it is a no).	Were other systems introduced or changed as part of the intervention?	Give specific details for previous responses (e.g., coaching, training, electronic data systems, community involvement) (Nature of intervention code: “author’s description”)	Were women during pregnancy, childbirth and/or postpartum intervention recipients? (Unless it is explicit, it is a no).	Was a subgroup of women during pregnancy, childbirth, postpartum (e.g., women with HIV) the intervention recipient? (Unless it is explicit, it is a no).	Were women defined more generally (e.g., all women, all women of reproductive age) intervention recipients? (Unless it is explicit, it is a no).	Were newborns intervention recipients? (Unless it is explicit, it is a no).
Reviewer	Study ID	Author	Authors' affiliation	Author's country	Study Name	Publication Date	Exclusion Criteria	Inclusion Criteria	Publication Type$1	Publication Type$2	Other Publications	Language of Publication	Country	Country Income Group	World Region	Study Objective	Intervention Start Date	Intervention End Date	Intervention Duration	Initiating Agency$1	Initiating Agency$2	Implementing Agency$1	Implementing Agency$2	Funding Agency$2	Funding Agency$2	Geographic Level$1	Geographic Level$2	Study Population$1	Study Population$2	Study Population$3	Study Population$4	Study Population$5	Study Population$6	Study Population$7	Intervention Description	Intervention Quantity	Intervention Supply--Demand	Nature of Intervention$1	Nature of Intervention$2	Nature of Intervention$3	Nature of Intervention$4	Nature of Intervention$5	Nature of Intervention$6	Nature of Intervention$7	Nature of Intervention$8	Intervention Recipient$1	Intervention Recipient$2	Intervention Recipient$3	Intervention Recipient$4
ASJ/SL	1	Bhartia, A. et al.	98	India	Reducing caesarean section rate in an urban hospital serving women attending privately in India - a quality improvement initiative	2020	none	all	1	99	none	1	India	2	2	"We embarked on a journey to reduce this rate with the objective of improving the quality of our care and attempting to demonstrate that CS could be safely lowered in the private urban Indian healthcare setting."	2002	2018	99	2	70-bed non-profit hospital in Delhi	2	70-bed non-profit hospital in Delhi	2	70-bed non-profit hospital in Delhi	4	70-bed non-profit hospital in Delhi	1	pregnant women	98	99	98	99	98	"2002 • Created unit of full-time salaried consultant obstetricians • Began monthly audit of CS cases and review of medical literature • Started antenatal classes 2003–08 • Continued audit but frequency declined after 2005 • Sent consultants to observe care in other maternity and midwifery units • Invited obstetric expert for providing guidance on care practices 2011 • Joined improvement collabor…	2	1	1	1	1	1	0	0	0	revised documentation, new staff, training, new guidelines, counselling	2	2	3	1
ASJ/SL	2	Mercer et al	7	Bangladesh	Effectiveness of an NGO primary health care programme in rural Bangladesh: evidence from the management information system	2005	none	all	1	99	0	1	Bangladesh	2	2	This paper considers evidence of the effectiveness of a non-governmental organization (NGO) primary health care programme in rural Bangladesh. It is based on data from the programme's management information system reported by 27 partner NGOs from 1996-2002.	1996	ongoing	98	7	Bangladesh Population and Health Consortium through DFID	2	NGOs	7	Bangladesh Population and Health Consortium through DFID	1	NGOs funded by BPHC in Bangladesh providing an Essential Services Package (ESP), consisting of reproductive and child health services, communicable disease control, limited curative care, and behaviour change communication in 12 catchment areas	7	NGOs	27	99	99	99	99	BPHC invited NGOs, including previous partners, to bid for funds to deliver ESP services in areas agreed upon with the government health managers. The MOHFW Line Director was informed of the procedures and arrangements for a transparent selection process, which was implemented by BPHC. NGOs	2	1	1	0	0	0	1	1	1	financial support to NGOs to employ Female Health Visitors (FHV) to provide basic health and family planning counselling, distribute contraceptives and oral rehydartion salts, and advocate for women to use satellite clinics. NGOs recruit government-trained paramedics to conduct satellite clinics to provide ANC, PNC, basic curative care, and family planning	2	3	2	2
ASJ/SL	3	Gatakaa et al	7	Kenya	Expanding access to maternal, newborn and primary healthcare services through private-community-government partnership clinic models in rural Kenya: the Ubuntu-Afya kiosk model	2019	none	all	1	99	none	1	Kenya	2	1	The study investigates the effect of a network of 16 self-sustaining community medical centres (Ubuntu-Afya Kiosks) in Homa Bay County, on MNH access indicators over a 2-year period of initial implementation. "We evaluated whether the Ubuntu-Afya Kiosks had an effect on: the proportion of expectant mothers who attend at least four antenatal care (ANC) visits; the proportion of women who deliver u…	2016-06-01	2018-05-01	24	2	Afya Research Africa	7	people-public-private partnership (PPPP) approach: Afya Research Africa, Homa Bay County Government, beneficary communities	7	"The med-ical service is developed alongside supplementary enter-prises, usually community savings and credit schemes or motorbike taxi services, with the begotten revenue help- ing to cross-subsidize the cost of care and providing direct value to the community members. To complement this business model, the kiosks often partner with county governments, leveraging human resource and universal hea…	6	Levels 2 and 4: Sixteen Ubuntu-Afya Kiosks were set up in rural Homa Bay. In this evaluation, ten community health units (CHUs) served by 10 community medical centres were conveniently sampled from three sub-counties: Rachuo- nyo North, Kabondo Kasipul, and Mbita situated in Homa Bay, which has an approximate population of 1,177,181	7	women of child bearing age (15–49 Years) with children aged 2 years or below or who had been expectant within the preceding 2years were re- cruited. Women and children who had just moved into the catchment CHUs within the preceding 6months were excluded from the study.	441women were interviewed at baseline /408 women were interviewed at endline	99	26	99	99	"To live up to this defined need, we developed and implemented a rural health-care access model of community medical centres: the Ubuntu-Afya Kiosks. Ubuntu-Afya Kiosks define a network of community medical centres, unique in their co-ownership model with beneficiary communities, often engaged as commu- nity self-help groups, who contribute to the development of the required infrastructure. These…	1	1	1	0	0	0	0	0	0	Bulding a network of communit-led and funded health units, community involvement	2	2	2	2
ASJ/SL	4	CRISTIA et al.	7	USA	The Impact of Contracting in and Contracting out Basic Health Services: The Guatemalan Experience	2015	none	all	1	99	0	1	Guatemala	3	4	This paper uses a difference-in-difference strategy to evaluate a program in Guatemala that expanded access to health services through two contracting modalities. In the contracting-out model NGOs were responsible for all administrative and clinical procedures, while in the contracting-in model NGOs focused on administrative tasks and employed public employees to provide services. The evaluation …	1995	98	98	98	99	6	Contracting out: NGOs and private providers; contracting in: MoH workers and NGOs	1	MoH	2	three distinct geographical areas: (i) areas covered by the contracting-out model by 2002, (ii) areas covered by the contracting-in model by 2002, and (iii) areas that did not benefit from either of these health extension coverage programs (the comparison group).	6	women ages 15–49 on family planning, prenatal care, birth delivery for mothers, and their children’s vaccinations.	Contracting out: Mothers: 447 (1995)/ 308 (2002); woemen: 980 (1995)/ 704 (2002) Contracting in: Mothers: 471/ 334; Women 1169/ 755	Mothers: 1724 (1995)/ 1010 (2002); Women: 4451/ 2682	Contracting out: Mothers: 27.8 (1995)/ 26.4 (2002); women: 27.4 (1995)/ 25.5 (2002) Contracting in: Mothers: 27.5/ 26.3; Women 26.6/26.9	Mothers: 27.4/ 26.9; Women: 27/ 27	98	This paper evaluates a large contracting program implemented in Guatemala in 1996 that aimed to provide a basic package of child and maternal health services to rural, poor, and primarily indigenous communities. This program was named the Coverage Extension Program (“Programa de Extensio n de Cobertura” or PEC). To provide services, the government chose an outreach model in which NGOs set up medi…	2	1	0	1	0	1	0	0	0	The project introduced two contracting modalities. In the contracting-out model NGOs were responsible for all administrative and clinical procedures, while in the contracting-in model NGOs focused on administrative tasks and employed public employees to provide services.	1	3	1	1
ASJ/SL	5	Chaturvedi, S. & Randive, B.	3	India	Public Private Partnerships for Emergency Obstetric Care: Lessons from Maharashtra	2010	none	all	1	99	none	1	India	2	2	"The study aimed to understand the issues in the design and implementation of the PPPs for EmOC under the JSY in Maharashtra and how they affect the availability of EmOC services to women." "EmOC provision through PPPs is perceived as an immediate solution to the inadequacies in the public sector and there has been no empirical exploration about EmOC provision in this way in rural India. This doc…	2008-06-01	2009-06-01	13	1	Ministry of Health & Family Welfare, Government of India	1	Ministry of Health & Family Welfare, Government of India "The scheme is monitored by the committees formed for this at national, state, and district levels."	1	Ministry of Health & Family Welfare, Government of India	2	Ahmednagar district (4 million inhabitants) of Maharashtra in Western India	2	"Women who delivered during the period June 2007– October 2008 meeting the eligibility conditions for the JSY and who had received the same for EmOC services as per government records were recruited as beneficiaries while those who had not received it, although eligible for it, were recruited as nonbeneficiaries." "Respondents were included from the implementers of the scheme, the providers, both…	10	8	98	98	98	"In promoting the contracting-in model of PPP for EmOC, the JSY provides an assistance of Rs. 1500 for hiring specialist from the private sector(10) and expects the district administration to empanel specialists for this scheme. The medical officer at a first referral unit (FRU) is expected to call the empanelled specialist in the case of obstetric complication and thus the woman receives free Em…	1	1	1	0	0	1	0	0	0	assistance for hiring specialists from the private sector; reimbursement system	2	2	3	1
ASJ/SL	6	Baqui et al	7	USA	NGO facilitation of a government community-based maternal and neonatal health programme in rural India: improvements in equity	2008	none	all	1	99	Baqui A, Williams EK, Rosecrans AM et al. 2008. Impact of an integrated nutrition and health programme on neonatal mortality in rural North India. Bulletin of the World Health Organization, in press	1	India	2	2	We present here an evaluation of the neonatal component of an integrated nutrition and health programme that was conducted in rural Uttar Pradesh, India. The programme employed existing government community-based health workers and infrastructure and was facilitated by CARE-India, an international NGO, along with local NGOs. We previously demonstrated that the programme increased coverage of ante…	2002	2005	30	98	99	6	volunteer health workers, CHWs, domestic and international NGOs, government	98	99	2	Barbanki and Unnao, two districts of rural Uttar Pradesh. Each district had 15 rural blocks; 9 blocks in the intervention district and 8 blocks in the comparison district were selected randomly using a computer program. Within each block, one sector, an area with an estimated population of 20 000 to 25 000, was randomly selected. All households in the selected sectors were included in the surveys.	7	women who had a live birth in the reference period	Baseline (n 8756) Endline (n 7812)	Baseline (n 6196) Endline (n 6014)	98	98	98	CARE-India collaborated with the government of India to facilitate implementation of an Integrated Nutrition and Health Programme (INHP) through the Ministry of Women and Child Development’s Integrated Child Development Services (ICDS) and the Ministry of Health and Family Welfare (MHFW). The INHP programme was intended to improve the health and nutritional status of women and children under five…	1	1	0	0	1	0	0	0	1	The partnership emphasized use of existing infrastructure, training of community-based workers to strengthen counselling and problem-solving skills, home visits to promote behaviour change, complete geographical coverage during critical time-periods (e.g. pregnancy, postnatal period), creating support for community-based workers by recruiting community volunteers, and strengthening supportive sup…	2	3	2	2
ASJ/SL	7	Dangoria et al	7	India	A retrospective observational study of obstetric care in rural Andhra Pradesh by Dangoria Charitable Trust (1979 to 2009)	2013	none	all	1	99	0	1	India	2	2	In 2009, the Trust completed its 30th year of operation. This paper presents its approach to the delivery of antenatal care. Some essential descriptive data from the birth register are also presented, in the form of a retrospective observational study based on the birth register kept systematically since the opening of the hospital.	1979	2009	360	98	99	2	The Dangoria Charitable Trust (DCT), a non-governmental organization	98	99	3	Narsapur village, about 55 km outside Hyderabad (Andhra Pradesh), India	6	Mothers and their newborns	2205 singleton births	99	20.1	99	99	In 1979, the Dangoria Charitable Trust (DCT) Hospital for Women and Children was started in Narsapur. It has provided quality health care (skilled gynaecological and obstetric care) to rural women, through an affordable and effective scheme of service delivery through an affordable and effective scheme of service delivery, twinning a not-for-profit and a for-profit institution. Antenatal clinics …	1	1	1	0	0	0	0	0	0	99	2	3	2	2
ASJ/SL	8	Iyer, V.	7	India	Availability and provision of emergency obstetric care under a public–private partnership in three districts of Gujarat, India: lessons for Universal Health Coverage	2016	none	all	1	99	Online Supplementary	1	India	2	2	This study investigated the adequacy of basic and comprehensive emergency obstetric care (BEmOC and CEmOC) services through the public and private sectors with reference to the United Nations (UN) guidelines.	2012-06-01	2013-04-01	11	1	Gujarat state	6	Gujarat state private obstetricians	1	Gujarat state	2	Surendranagar, Sabarkantha and Dahod districts In Gujarat	5	MD and/or diploma qualified obstetricians if they possess functioning nursing homes with labour and operating rooms and the ability to perform EmOC functions, such as treating eclampsia and postpartum infection and performing assisted vaginal deliveries, CS and blood transfusions delivery room nurses clerical and paramedical staff	149 private facilities	151 public facilities	98	99	98	"Owing to lack of obstetricians in the public sector, the state health authorities embarked on a PPP in 2006, called the Chiranjeevi Yojana (CY, meaning ‘long-life programme’), with private obstetricians. Its objective was to increase the availability of EmOC services for the poorest families." "In order to reduce financial access barriers to EmOC care for the poorest and neediest women, the stat…	1	3	0	0	0	1	0	0	0	program management: reimbursement to private obstetricians for intrapartum care, free use of services for poor pregnant women	2	2	3	1
ASJ/SL	9	Mavalankar et al.	7	India	Saving mothers and newborns through an innovative partnership with private sector obstetricians: Chiranjeevi scheme of Gujarat, India	2009	none	all	1	99	0	1	India	2	2	"To document an innovative public–private partnership between the government of Gujarat, India and private obstetricians in rural areas that provides delivery care to the poor."	2005	ongoing	98	1	Gujarat state	6	Gujarat state, private obstetricians	1	Gujarat state	2	Gujarat state	6	pregnant women below the poverty line; private obstetricians; newborns	99	99	99	99	99	To lower maternal and infant motality "Under the scheme, the Gujarat Health & Family Welfare Department recruited providers who had postgraduate qualifications in obstetrics and gynaecology; owned their own hospital with a labour room, operating theatre and blood bank; and had access to anaesthesiology services. In return, the state reimbursed physicians approximately USD 40 per delivery. Rather …	1	3	0	0	0	1	0	0	1	program management: reimbursement to private obstetricians for intrapartum care, free use of services for poor pregnant women	2	2	3	1
ASJ/SL	10	Yasobant et al.	7	India	Utilization of the state led public private partnership program “Chiranjeevi Yojana” to promote facility births in Gujarat, India: a cross sectional community based study	2016	none	all	1	99	0	1	India	2	2	This community-based study estimates CY uptake among eligible women and explores factors associated with non-utilization of the CY program.	2005	ongoing	98	1	Gujarat state	6	Gujarat state, private obstetricians	1	Gujarat state	3	142 selected villages of three districts in Gujarat state	2	Women below the poverty line and/ or who belong to a scheduled tribe and are thus eligible for CY and who delivered at CY and non-CY facilities	2143 (559 (26 %) gave birth under the CY program. A further 436(20 %) delivered at free public facilities, 713(33 %) at private facilities (OOP payment) and 435(20 %) at home)	99	99	99	99	“Chiranjeevi Yojana (CY)”, a state-led large-scale demand-side financing scheme (DSF) under publicprivate partnership to increase institutional delivery, has been implemented across Gujarat state, India since 2005. The scheme aims to provide free institutional childbirth services in accredited private health facilities to women from socially disadvantaged groups (eligible women). These services a…	1	3	0	0	0	1	0	0	1	program management: reimbursement to private obstetricians for intrapartum care, free use of services for poor pregnant women	2	2	3	1
ASJ/SL	11	Yasobant et al.	7	India	Effect of previous utilization and out-of-pocket expenditure on subsequent utilization of a state led public-private partnership scheme “Chiranjeevi Yojana” to promote facility births in Gujarat, India	2017	none	all	1	99	Yasobant et al. (2016)Utilization of the state led public private partnership program “Chiranjeevi Yojana” to promote facility births in Gujarat, India: a cross sectional community based study	1	India	2	2	In Gujarat, India, a state led public private partnership scheme to promote facility birth named Chiranjeevi Yojana (CY) was implemented in 2005. Institutional birth is provided free of cost at accredited private health facilities to women from socially disadvantaged groups (eligible women). CY has contributed in increasing facility birth and providing substantially subsidized (but not totally fr…	2005	ongoing	98	1	Gujarat state	6	Gujarat state, private obstetricians	1	Gujarat state	2	3 districts in Gujarat state	2	Of 997 eligible CY beneficiaries, 289 (29%) utilized and 708 (71%) did not utilize CY in their previous child birth.	997	99	98	99	99	To promote institutional birth, the Government of Gujarat implemented a state led public-private-partnership scheme called “Chiranjeevi Yojana (CY)” in the year 2005. The scheme provides institutional birth free of cost in accredited private health facilities to women from socially disadvantaged groups [women living in households with income below the poverty line (BPL) and scheduled tribes (ST)]…	1	3	0	0	0	1	0	0	1	program management: reimbursement to private obstetricians for intrapartum care, free use of services for poor pregnant women	2	2	3	1
ASJ/SL	12	Zaidi et al	1	Pakistan	Can contracted out health facilities improve access, equity, and quality of maternal and newborn health services? Evidence from Pakistan	2015	none	all	1	99	0	1	Pakistan	2	2	The case of contracting out government health services to non-governmental organizations (NGOs) has been weak for maternal, newborn, and child health (MNCH) services, with documented gains being mainly in curative services. We present an in-depth assessment of the comparative advantages of contracting out on MNCH access, quality, and equity, using a case study from Pakistan.	98	98	98	1	provincial authorities	6	national and international NGOs	1	provincial authorities	4	two contracted-out RHCs, one each from Thatta and Chitral districts, and four matching government-managed RHCs which served as controls, with an intervention to control ratio of 1:2. The contracted RHCs were located in far flung and underdeveloped Talukas (sub-district level); Keti Bunder in district Thatta and Shagram in district Chitral, with a distance of 60 km or more from a RHC to the next g…	6	The RHC provide routine MNCH and Basic Emergency Obstetric and Neonatal Care. Interviews were conducted with women who had delivered in the last 6 months; 24 FGDs with pregnant women or those who had recently delivered, as well as 12 FGDs with their spouses.	Household survey: 1,004 respondents, comprising of 350 in contracted sites; 36 FDGs but number of participants is not given	Household survey: 654 in control sites	98	98	98	The rural health centre (RHCs) assessed had been contracted out to a national NGO for provision of MNCH services since 2008. The RHC tier was targeted as it has not been previously explored, allows evaluation of BEmONC as well as routine MNCH services, and is of policy relevance due to continuous expansion of contracting to RHCs. The contractual package included provision of facility-based routin…	1	1	0	0	0	1	1	1	0	The contractual package included provision of facility-based routine and BEmONC services. In Chitral, the contract additionally stipulated the provision of caesarean delivery as well as administrative control of outreach preventive care programs. The contracts were based on a block grant and did not include specific targets for the agreed service package. Formal controls brought in by the contrac…	2	3	3	2
ASJ/SL	13	Caplain et al.	7	98	PROMOUVOIR DES SOINS DE PROXIMIT EN AFRIQUE : L'EXEMPLE DE LA M DECINE G N RALE COMMUNAUTAIRE AU B NIN	2014	none	all	2	99	0	2	Benin	2	1	For more than 20 years, the NGO Santé Sud has proposed a Community General Medicine concept, which, combined with a support system, has allowed the installation of more than 200 community GPs in Mali and Madagascar. The advantage of this concept is that it provides family medicine and primary health care in the same practice. Since 2009, Sant#e Sud supports an installation project in rural areas …	2009	ongoing	99	5	Santé Sud	6	Santé Sud (NGO), University of Parakou Faculty of Medicine (academia), Le Centre d’études et d’appui technique aux institutions de micro-assurance-santé (AIMS), Ministère de la santé, la Direction départementale de la santé du Borgou/ Alibori, les Collectivités locales représentées par les maires des communes concernées	98	but local governments (community level) are one of them	2	zones rurales du nord du pays (Borgou et Alibori)	5	community GPs	98	98	99	99	99	Dans ce projet, le MGC est un médecin privé qui exerce son métier de facon autonome dans un centre médical appartenant généralement à la commune ou aux communautés. Il est aussi partenaire du secteur public dans un esprit de complémentarité, dans une zone non couverte par une structure sanitaire publique. Il est installé selon un dispositif d’accompagnement structuré autour d’un concept (la médec…	1	1	1	0	1	1	0	1	0	Identify and recruit young medical providers to work as independent private community GPs in rural areas. They are complementary partner of the public sector and are contracted by the local authorities. Each medical provider has to pass a newly developed university degree created with the University of Parakou Faculty of Medicine for this specific purpose	2	3	2	2
ASJ/SL	14	Conlon et al	7	USA	Saving Mothers, Giving Life: It Takes a System to Save a Mother	2019	none	all	1	99	0	1	Uganda Zambia	1	1	To describe "the results achieved in Uganda and Zambia where implementation ended in October 2017 (Table 1). It aims to answer key questions about the initiative and identify outstanding implementation issues."	2011-06-01	2017-10-01	76	8	Office of the Global Health Initiative (GHI) within the U.S. Department of State	98	39 implementing partners across Uganda and Zambia	98	PEPFAR, CDC, USAID, and Merck, among others	2	Four districts each in Uganda and Zambia (Nyimba, Lundazi, Kolomo, Mansa). Zambia: The 4-district population was 880,000 with 46,157 deliveries in 2011. Throughout the initiative, 110 health facilities were engaged, 94% public and 6% private, including 16 health posts, 88 health centers, and 6 hospitals. Uganda: Uganda’s SMGL-supported districts (Kyenjojo, Kamwenge, Kabarole, and Kibaale, aka “th…	6	pregnant women, infants	99	99	99	99	99	SMGL (saving mothers, giving life) was composed of 6 U.S. agencies: GHI; the United States Agency for International Development (USAID) (which took over oversight of the partnership from GHI in July 2012 and responsibility as Secretariat from Merck for Mothers in 2014); the U.S. Centers for Disease Control and Prevention (CDC); the Office of the Global AIDS Coordinator (OGAC); Peace Corps; and th…	2	3	1	0	1	1	1	0	0	Training, recruiting volunteers, hiring retired nurses and doctors, providing supply, instilling monitoring, quality control, and mentoring systems, equipping healthcare facilities: "SMGL provided these volunteers with resources such as gumboots, flashlights, T-shirts, and bicycles.Zambia, Peace Corps volunteers were recruited and trained as community mobilizers to work with SMAGs to increase dem…	2	3	2	2
ASJ/SL	15	Hossain, J.	7	USA Bangladesh	Filling the human resource gap through public-private partnership: Can private, community-based skilled birth attendants improve maternal health service utilization and health outcomes in a remote region of Bangladesh?	2020	none	all	1	99	Study informed by lessons leanred from Shankar A, Sebayang S, Guarenti L, Utomo B, Islam M, Fauveau V, et al. The village-based midwife programme in Indonesia. The Lancet. 2008; 371(9620):1226–9.	1	Bangladesh	2	2	"In this article, we report on changes in service utilization indicators and health outcomes observed from baseline to three years post-baseline in the intervention area."	2013-11-01	2016-03-01	29	6	5: CARE International UK 1: Ministry of Health and Family Welfare (MOHFW) Bangladesh 2: Obstetrics and Gynecology Society	6	1: Government of Bangladesh 1: Union Parishard (local government) 5: CARE International UK	4	GSK's (GlaxoSmithKline) Frontline Health Worker Programme	2	10 sub-districts and 50 unions of Sunamganj	5	private-community skilled birth attendants (P-CSBA)	401 P-CSBAs applied for the program 247 P-CSBAs were eligible and passed the exam 174 P-CSBAs were selected 168 P-CSBAs completed the training at baseline: 1800 women aged 15–49 years of age who had given birth within the previous 5 years (60 months) interviewed at endline: 1755 women aged 15-49 years of age who had given birth within the previous 1 year (12 months) interviewed	99	at baseline: 25.91 at endline: 25.44	99	98	"Specific components of the intervention included: • Selection and training of private- community skilled birth attendants (P-CSBA); • Social entrepreneurship capacity building; • Community engagement and mobilization to introduce P-CSBAs, set prices, and promote services; • Formal partnership and linkages to local government to ensure quality and coordinated service provision; and • Accountabili…	2	3	0	1	1	1	1	0	1	data systems: data sharing between P-CSBAs and the public sector learning systems: training, capacity building porgram management: service free of charge, local governments/community support groups subsidize services advocacy: community involvement	1	0	0	1
ASJ/SL	16	Krupp, K. & Madhivanan, P.	2	India	Leveraging human capital to reduce maternal mortality in India: enhanced public health system or public-private partnership?	2009	none	all	1	99	99	1	India	2	2	A brief descriptive review of the PPP "Chiranjeevi Yojana in Gujarat (India) and the public primary healthcare model in Tamil Nadu (India)	2005	ongoing	98	1	Gujarat and Tamil Nadu states	6	Gujarat state private obstetricians	1	Gujarat state	2	Gujarat state	6	pregnant women below the poverty line; private obstetricians; newborns	99	99	99	99	99	To lower maternal and infant motality "Under the scheme, the Gujarat Health & Family Welfare Department recruited providers who had postgraduate qualifications in obstetrics and gynaecology; owned their own hospital with a labour room, operating theatre and blood bank; and had access to anaesthesiology services. In return, the state reimbursed physicians approximately USD 40 per delivery. Rather …	2	3	1	1	0	1	0	0	0	program management: reimbursement to private obstetricians for intrapartum care, free use of services for poor pregnant women	2	2	3	1
ASJ/SL	17	Ng et al	7	USA	Initial results on the impact of Chiranjeevi Yojana: a public–private partnership programme for maternal health in Gujarat, India	2013	none	all	5	Meeting Abstract, Lancet	0	1	India	2	2	"The goal of this study is to explore the eff ect of CY on public–private maternal health service provision and on maternal mortality."	2005	ongoing	98	1	Gujarat state	6	Gujarat state, private obstetricians	1	Gujarat state	2	Gujarat districts	6	"pregnant women below the poverty line; private obstetricians newborns"	99	99	99	99	99	"Chiranjeevi Yojana (CY) is a large performance-based fi nancing programme in Gujarat, India, which aims to provide free delivery care for poor and tribal women. The programme capitalises on the huge private health sector in the state and off ers accredited private hospitals a fi xed payment for providing free maternity services to vulnerable women. To date, more than 600 000 women have benefi te…	1	3	0	0	0	1	0	0	1	program management: reimbursement to private obstetricians for intrapartum care, free use of services for poor pregnant women	2	2	3	2
ASJ/SL	18	Raman et al	2	India	Impact of a public–private performance-based financing partnership on the proportion of caesarean section deliveries: a cross-sectional study	2013	none	all	5	Meeting Abstract	0	1	India	2	2	"The present study compares the proportion of caesarean section deliveries among CY benefi ciaries and non-benefi ciaries in private facilities to study the impact of the programme on the proportion of caesarean section deliveries in the Sabarkantha district of Gujarat, especially among women who need caesarean section deliveries."	2005	ongoing	98	1	Gujarat state	6	Gujarat state, private obstetricians	1	Gujarat state	2	Sabarkantha district of Gujarat	2	mothers delivering in 66 high-load (>30 deliveries per 3 months) private facilities (CY and non-CY)	596	99	98	99	98	"Chiranjeevi Yojana (CY) is a performance-based fi nancing (PBF) programme in the Indian state of Gujarat that aims to increase access to free delivery care for poor women. The state makes a fixed payment to accredited private hospitals per 100 deliveries performed, regardless of vaginal and caesarean section delivery proportions. CY has been operational for 6 years with over 600 000 women having…	1	3	0	0	0	1	0	0	1	program management: reimbursement to private obstetricians for intrapartum care, free use of services for poor pregnant women	2	2	2	2
ASJ/SL	19	Sydney et al	1	Sweden	Statewide program to promote institutional delivery in Gujarat, India: who participates and the degree of financial subsidy provided by the Chiranjeevi Yojana program	2016	none	all	1	99	0	1	India	2	2	"This paper aims to advance the state of knowledge on the CY program particularly by establishing the degree of uptake and the level of financial subsidy obtained by beneficiaries by (i) studying the proportion of eligible women who become CY beneficiaries and (ii) ascertaining OOP expenditures and the extent the CY program subsidized childbirth."	2005	ongoing	98	1	Gujarat state	6	Gujarat state, private obstetricians	1	Gujarat state	2	Three districts in Gujarat: Sabarkantha, Dahod, and Surendranagar	2	women who gave birth at these facilities	901	99	98	99	99	"CY is a performance-based financing program that functions in the context of an existing strong private obstetric care sector in Gujarat, India. The rationale for the program has been described above. The state government pays accredited private facilities, run by qualified obstetricians, to provide free childbirth care to women from below poverty line (BPL) households and tribal women. BPL or t…	1	3	0	0	0	1	0	0	1	program management: reimbursement to private obstetricians for intrapartum care, free use of services for poor pregnant women	2	2	3	2
ASJ/SL	20	Sini et al	7	Indonesia	Mobile Obstetrics Monitoring (MOM) as a model for community-based antenatal care delivery in a low-resource setting	2015	none	all	3	99	0	1	Indonesia	2	2	"The objective of the study was to see if the teambased approach could be leveraged to effectively address Phase 3 of the Three Delays Model." The Three Delays Model classifies the barriers that women face in achieving the timely and quality healthcare needed to prevent deaths occurring in pregnancy and childbirth. Phase 1 is the delay in the decision to seek care. Phase 2 is the delay in reachin…	2013-12-01	2014-12-01	12	98	99	6	The team was formed by ObGyns from the Bunda Medical Center, Padang, and six midwives, each from a different Padang puskesmas. The study included ObGyns from the Jamil District Hospital who could evaluate whether the referrals to them were timely and appropriate.	98	Bundamedik, the city government of Padang, the Ministry of Health, and Philips Healthcare	2	Padang, Indonesia	1	pregnant women	656	99	98	99	99	Philips Mobile Obstetrics Monitoring (MOM) is a software solution that allows community healthcare workers to perform antenatal risk stratification, receive diagnostic assistance, and assess a patient’s progress via a mobile device to enhance maternal care in community settings. With MOM, ObGyns and midwives jointly review and manage each case, facilitating timely referral of the patient to an ap…	1	3	0	1	1	1	0	0	0	pilot a PPP and a software that allows nurses to record patient data and OBGyns to review the data remotely	1	0	1	1
ASJ/SL	21	Yadav et al.	98	India	MEASURING AND IMPROVING THE QUALITY OF PRIVATE MATERNITY CARE: LESSONS LEARNED FROM A PRIVATE SECTOR QI PROGRAM IN INDIA	2017	none	all	5	Abstract	0	1	India	2	2	Quality improvement (QI) for childbirth care is a priority for India. Private sector contributes to up to 47% and 24% of care during institutional births in urban and rural areas respectively in the country. Focus on QI for childbirth care among private maternity providers, is limited due to the private sector’s unorganized and unregulated structure, perceived lack of motivation for measuring qua…	2012	2015	36	98	MSD for Mothers, Jhpiego partnered with the Federation of Obstetrics and Gynaecological Societies of India (FOGSI)	3	140 private hospitals	98	99	4	private sector hospitals in the Indian states of Uttar Pradesh and Jharkhand	99	99	99	99	99	99	99	We implemented a streamlined, quality measurement and improvement approach based on a prioritized set of standards of care focused on intrapartum and immediate postpartum period. To address gaps identified through assessments, focused action plans including short training, in-facility mentoring, advocacy for prioritizing resources, and improve data recording and reporting were developed and imple…	1	1	1	1	1	0	1	0	0	We implemented a streamlined, quality measurement and improvement approach based on a prioritized set of standards of care focused on intrapartum and immediate postpartum period. To address gaps identified through assessments, focused action plans including short training, in-facility mentoring, advocacy for prioritizing resources, and improve data recording and reporting were developed and imple…	1	3	1	1
ASJ/SL	22	Bhat, R. et al	7	India	Maternal Healthcare Financing: Gujarat's Chiranjeevi Scheme and its Beneficiaries	2009	none	all	1	99	none	1	India	2	2	"the Gujarat state has developed a unique public-private partnership called the Chiranjeevi Scheme. This scheme focuses on institutional delivery, specifically emergency obstetric care for the poor. The objective of the study was to explore the targeting of the scheme, its coverage, and socioeconomic profile of the beneficiaries and to assess financial protection offered by the scheme, if any, in…	2005-12-01	2006-11-01	12	1	Government of Gujarat	1	Government of Gujarat: Block Health Officer, District Project Management Unit for the Reproductive and Child Health prgorgamme private obstetricians	1	Government of Gujarat: District Project Management Unit through District Development Officer and Chief District Health Officer	2	"in five backward districts: Banaskantha, Dahod, Kutch, Panchmahals, and Sabarkantha (7)" Dahod: 1,751,0000, BPL population 23%	2	poor women (below poverty line) during childbirth	262	394	98	98	98	"The Chiranjeevi Scheme, implemented by the Government of Gujarat, aims at encouraging the BPL families to access institutional delivery at a private hospital. This is done by providing financial protection to these families and covering their out-of-pocket costs incurred on travel to reach the healthcare facility. The scheme also provides financial support to the accompanying person for loss of …	1	2	0	0	0	1	0	0	1	referral systems were changed, BPL card was introduced, Chiranjeevi Scheme set up	2	2	3	1
ASJ/SL	23	Ganguly, P.	3	India	Considerations of private sector obstetricians on participation in the state led "Chiranjeevi Yoyana" scheme to promote institutional delivery in Gujarat, India: a qualitative study	2014	none	all	1	99	none	1	India	2	2	"The participation of private obstetricians in the partnership is central to the programme’s effectiveness. We explored with private obstetricians the reasons and experiences that influenced their decisions to participate in the CY programme."	2012-07-01	2012-09-01	3	1	Gujarat state	6	Gujarat state private obstetricians	1	Gujarat state	2	facilities in two purposively selected districts of Gujarat (population 60 million)	5	"Study participants were qualified obstetricians whose facilities were eligible to participate in the CY scheme (able to perform Caesarean sections and transfuse blood)."	24	99	98	99	99	"In 2005 Gujarat state launched a public-private partnership (PPP) programme, Chiranjeevi Yojana (CY), under which the state pays accredited private obstetricians a fixed fee for providing free intrapartum care to poor and tribal women." "Chiranjeevi Yojana (CY), or ‘Scheme for Long Life’ was launched in October 2005 to provide poor women access to emergency obstetric care in the private sector a…	1	3	0	0	0	1	0	0	1	program management: reimbursement to private obstetricians for intrapartum care; free use of services for pregnant women	2	2	3	1
ASJ/SL	24	Mairembam et al.	98	98	Public Private Partnership in Meghalaya: delivering healthcare in difficult to access tribal areas	2012	none	all	5	poster presetnation	0	1	India	2	2	Measure the effectiveness of a PPP approach in Meghalaya (India). The approach involves handing over the management and operations of 29 poorly performing community health centres (CHC), primary health centres (PHC) and subcentres located in difficult areas to nongovernmental organisations (NGO), through a memorandum of understanding.	2008	98	98	98	98	98	(i)NGO (not specified)	98	98	2	a hilly tribal state in northeast India	99	99	99	99	99	99	99	The approach involves handing over the management and operations of 29 poorly performing community health centres (CHC), primary health centres (PHC) and subcentres located in difficult areas to nongovernmental organisations (NGO), through a memorandum of understanding.	1	3	1	0	0	1	0	1	1	"Improvements took the form of infrastructural corrections, better maintenance of buildings, improved staff availability, and better supply of essential drugs and equipment."	1	3	1	1
ASJ/SL	25	Mumtaz et al.	7	Canada	Coverage of private sector community midwife services in rural Punjab, Pakistan: development and demand	2015	none	all	1	99	0	1	Pakistan	2	2	In 2007, the Government of Pakistan introduced a new cadre of community midwives (CMWs) to address low skilled birth attendance rates in rural areas; this workforce is located in the private-sector. There are concerns about the effectiveness of the programme for increasing skilled birth attendance as previous experience from private-sector programmes has been sub-optimal. Indonesia first promoted…	2022-11-11	2012-07-01	8	1	Government of Pakistan	7	Community midwives from the priivate sector	98	99	2	two districts, Jhelum and Layyah, in the province of Punjab	2	Women who had given birth within 2 years prior to the survey	1457	99	28	99	99	Drawing on this well-acknowledged evidence, the Government of Pakistan introduced a new cadre of skilled birth attendants, the Community Midwives (CMWs) [3]. With the objective of providing skilled birth attendance to women living in rural areas, a large majority of whom prefer to give birth at home, the programme aimed to deploy 12,000 CMWs over a 5 year period between 2007 and 2012 [3]. Young, …	1	1	1	0	0	0	0	0	0	99	2	3	2	2
ASJ/SL	26	Mohanan et al	7	USA	Effect of Chiranjeevi Yojana (CY) on institutional deliveries and neonatal and maternal outcomes in Gujarat, India: a difference-in-differences analysis	2014	none	all	5	Bull WHO	0	1	India	2	2	"To evaluate the effect of the Chiranjeevi Yojana programme, a public–private partnership to improve maternal and neonatal health in Gujarat, India."	2005	ongoing	98	1	Gujarat state	6	Gujarat state, private obstetricians	1	Gujarat state	2	Gujarat's districts	7	Data from two different household surveys	5597 households/ 6484 households.	99	99	99	99	"The Chiranjeevi Yojana (CY) programme covers the costs of deliveries – at designated private-sector hospitals – for women from “below-poverty-line” (BPL) households. BPL status – which is either determined by multidimensional means testing or designated by the relevant village authority – confers a variety of other benefits, including public subsidies for food grains, sugar, oil and fuel. The pr…	1	3	0	0	0	1	0	0	1	program management: reimbursement to private obstetricians for intrapartum care, free use of services for poor pregnant women	2	2	3	1
ASJ/SL	27	Ajuwon, AJ et al	7	Nigeria	Outcome of interventions to improve the quality of reproductive health services provided by private health facilities in selected states in Nigeria	2006	none	all	1	99	none	1	Nigeria	2	1	"The goal of the project was to develop the capacity of personnel operating in the private health sector to provide high quality reporductive health services that would directly contribute to reduction in maternal morbidity and mortality resulting from pregnancy related complications."	1999	2002	99	2	Association for Reproductive and Family Health (ARFH)	2	Association for Reproductive and Family Health (ARFH) Association of Generla and Private Medical Practitioners of Nigeria Oyo and Ogun States chapters Nigeria Private Nurse/Midwife Association Oyo, Ogun and Gombe States chapters Guild of Meidcal Directors in Gombe	12	The Lucile Packard Foundation	4	"One hundred and thirty-nine privately owned facilities were selected for this study including 69 from Oyo, 50 from Ogun and 20 from Gombe states."	5	nurses/auxiliaries (n=458) proprietors/proprietresses (n=138) physicians (n=84)	678 individuals 139 facilities	99	98	99	99	"Four types of intervention activities were implemented. The first was capacity building workshops for all categroies of personnel operating in this sector including physicians, nurses, midwives and nurse-auxiliaries." "The second component of the intervention was a one-time supply of essential drugs for the management of sexually transmitted infestions (STI), and a modest amount of family planni…	2	1	1	0	1	0	0	0	0	training of nurses, physicians, and proprietors	1	3	3	3
ASJ/SL	28	Baig, K. & Shahid, F.	1	USA Pakistan	Training Healthcare Workers to Improve the Quality of Maternal, Newborn & Child Healthcare Services in Marginalized Settings	2017	none	all	5	Abstract	none	1	Pakistan	2	2	"One of such barriers is poor quality of health care services that deters community from utilizing essential services thus contributing towards poor outcomes. It was conceptualized that multifaceted trainings (pre-service, in-service, hands-on experience and supportive supervision) will improve service quality and ultimately delivery."	2014-04-01	2014-12-01	9	9	USAID Maternal and Child Health Integrated Program (MCHIP)	9	USAID Maternal and Child Health Integrated Program (MCHIP)	8	USAID	6	112 community midwives led clinics 93 DOH faciliites 109 private facilities 327 public private partnership led facilities across 15 disctricts in Sindh province	5	healthcare workers	98	99	98	99	98	"Competency based trainings were used to enhance skills and performance of healthcare workers. The training approach included group based training of service providers, class room teachings, hands-on practice on mannequins and real clients in clinical settings. Standardized learning resource packages were developed based on evidence based national and international guidelines."	1	1	0	0	1	0	0	0	0	training	1	3	3	1
ASJ/SL	29	Haemmerli, M.	1	UK	How equitable is social franchising? Case studies of three maternal healthcare franchises in Uganda and India	2018	none	all	1	99	Haemmerli et al. 2016	1	Uganda India	4	7	"In light of these knowledge gaps, we assessed the socio-economic profile of clients of three maternal health social franchise: the ProFam network in Uganda, the Merrygold network in Rajasthan, India and the Sky network in Uttar Pradesh, India.... Using a common methodology, we situated the social franchise users within national or state representative wealth quintiles and so assessed their relat…	Uganda: July 2015 India: March 2016	Uganda: November 2015 India: June 2016	Uganda: 5 India: 4	5	MSD for Mothers	6	ProFam network in Uganda: private-for-profit and not-for-profit facilities, mainly faith-based (2 and 3) Merrygold network in Rajasthan: private-for-profit (3) Sky network in Utter Pradesh, India: private-for-profit (3)	4	MSD for Mothers	2	ProFam network in Uganda (134 health facilities across 43 of Uganda's 111 districts, 15 selected) Merrygold network in Rajasthan, India (57 health facilities across 19 of Rajasthan's 33 districts, 15 selected) Sky network in Utter Pradesh, India (50 health facilities across 3 of Uttar Pradesh's 75 districts, 12 selected)	6	"women who had attended a social franchise facility for ANC and/or delivery care and who had delivered at the time of the survey." "In Uganda, based on facility utilization and target numbers of women per facility, we interviewed women who had delivered in the last 4months prior to the survey, giving a time lag of 6–10months between the first ANC visit and the survey. In India, because of poor re…	ProFam: n=761 Merrygold: n=768 SkyHelath: n=659	99	ProFam: 25.3 Merrygold: 25.3 SkyHealth: 26.1	99	99	"Social franchising applies commercial franchising business principles to support the provision of branded, quality-assured services of social importance, such as healthcare, via a network of private providers." "Their goals were similar, focusing on improving access to and quality of maternal care provided through the private sector, and increasing utilization of quality healthcare services. All…	2	3	1	0	1	0	1	0	1	on-site support: monitoring and supervision for quality assurance learning systems: technical training, business training, support for referral mechanism advocacy: community outreach activities, behavior change communication (media campaigns) other: social marketing with maternal health products and equipment, telemedicine (internet-based consultations), sale of branded drugs (SkyMeds)	1	1	3	1
ASJ/SL	30	Imtiaz, A.	1	Pakistan	Public Private Partnership and Utilization of Maternal and Child Helath Services in District Abbottabad, Pakistan	2017	none	all	1	99	none	1	Pakistan	2	2	"This study was conducted to assess the utilization of maternal and child health services before and after implementation of Public Private Partnership in district Abbottabad."	01/01/2010 01/01/2012	31/12/2011 31/12/2013	48	1	Government of Parkistan	6	1: Government of Pakistan 2: NGOs	99	99	2	53 basic health units of department of Health that lie within administrative jurisdiction of Health Directorate Abbottabad, providing MCH services and outsourced to PPHI in 2011. The BHUs of the district on average cater for a population of 25,000–30,000,"	6	pregnant women women during childbirth mothers postpartum newborns	98	99	98	99	98	"Basic Health Units (BHUs) in eighteen districts of KP were handed over PPHI including Abbotabad.3PPHI started working under the partnership deed early in 2012."	1	1	0	0	0	0	0	0	0	not specified	2	0	0	2
ASJ/SL	31	Ismail, A.	7	Malaysia	Factors predicting health practitioners' awareness of UNHS program in Malaysian non-public hospitals	2018	none	all	1	99	A.H. Abdul Majid, M.N. Zakaria, N.A.C. Abdullah, S. Hamzah, S.Z.M.S. Mukari, Determinants of caregivers' awareness of universal newborn hearing screening in Malaysia, Int. J. Pediatr. Otorhinolaryngol. 101 (2017) 107–111.	1	Malaysia	3	2	"The current study aims to examine the effects of human resource (measured with the perception of health workers' perception towards UNHS), screening equipment, program layout and screening techniques on healthcare practitioners' awareness (measured with knowledge) of universal newborn hearing screening (UNHS) in Malaysian non-public hospitals."	2003-01-01	99	99	98	99	98	99	98	99	4	2 non-public hospitals situated in the Northern part of Malaysia	5	healthcare practitioners (nurses and matrons) in non-public hospitals	75	99	98	99	98	universal newborn hearing screening "Successful UNHS program depends on numerous factors among which are: screening coverage, knowledgeable and motivated workforce, and screening equipment. The three factors could predict the success of UNHS program. However, the most paramount factor of all the factors is motivated and knowledgeable workforce. Health practitioners, who should be assigned, motiva…	98	1	0	0	0	0	0	0	0	intervention details not specified	3	3	3	1
ASJ/SL	32	Mercer et al.	7	Bangladesh	Risk factors for neonatal mortality in rural areas of Bangladesh served by a large NGO programme	2006	none	all	1	99	0	1	Bangladesh	2	2	"To report on a study of neonatal deaths in 12 areas of Bangladesh served by a large NGO programme, which had high coverage of reproductive health outreach services and relatively low neonatal mortality in recent years. The study aimed to identify the main factors associated with neonatal mortality in these areas, with a view to developing appropriate strategies for prevention."	2001	2005	98	6	DFID, Bangladesh Population and Health Consortium (BPHC), NGOs, INGOs (Save the Children)	2	NGOs	8	DFID	3	study areas were located in 85 unions of 12 upazilas (sub-districts) spread throughout Bangladesh. These areas contain 105 000 households with 96 642 registered married women of reproductive age (15–49 years) in 2003.	3	Mothers whose children had dies within 28 days postpartum in 2003	142	617	98	98	98	Twenty-seven local-level NGOs were contracted in 2000 under an open bidding process by a managing agency, the Bangladesh Population and Health Consortium (BPHC), funded by the UK Department for International Development (DFID). In the period 2001–05, the NGOs provided reproductive and child health outreach services to all households in rural areas allocated by the government’s local health manage…	1	98	1	0	0	0	0	0	0	99	2	3	2	2
ASJ/SL	33	Mercer et al.	98	98	Validating Neonatal Mortality and Use of NGO Reproductive Health Outreach Services in Rural Bangladesh	2006	none	all	3	99	Mercer, 2006 (see previous)	1	Bangladesh	2	2	idence from the management information system (MIS) of a large nongovernmental organization (NGO) program indicates that the NMR declined by about 50 percent between 1996 and 2002 in the area served. This study aims to validate the recording of neonatal deaths among the cohort of children registered as born in 2003 and to assess the evidence of a decline in the NMR. It also measures the coverage …	1996	ongoing	98	98	99	5	98	98	99	3	12 study areas were located in 85 unions of 12 subdistricts distributed across 12 different districts	4	live births	1,253 live births; Interviews were conducted with 109 randomly selected women who had experienced stillbirths registered in 2003.	99	99	99	99	Data from the management information system (MIS) of a large nongovernmental organization (NGO) pro gram in rural Bangladesh indicate that the NMR in the NGO-served areas declined from 39 deaths per 1,000 live births in 1996 to 20 per 1,000 live births in 2002 and that coverage of reproductive health outreach services was high. If these findings are accurate, the decline in neo natal mortality ma…	1	1	1	0	0	0	0	0	0	99	2	3	2	2
ASJ/SL	34	Min et al.	7	Myanmar	Care cascade achieved by a program for micro-elimination of perinatal HBV transmission among pregnant women in periurban Yangon, Myanmar	2020	none	all	5	Conference or paper abstract	0	1	Myanmar	2	2	"This study explores the care cascade achieved by a collaborative pilot between government and non-government stakeholders to prevent perinatal HBV transmission in 6 wards (estimated 80,093 populations and 1379 pregnancies) near BKKee Clinic in peri-urban Yangon, Myanmar."	2018-10-01	2019-09-01	12	98	99	7	public hospitals	98	99	4	6 wards (estimated 80,093 populations and 1379 pregnancies) near BKKee Clinic in peri-urban Yangon, Myanmar.	6	Hepatitis- B Virus (HBV) positive pregnant women, Hepatitis- B Virus (HBV) positive women during childbirth, Hepatitis- B Virus (HBV) positive mothers postpartum, and newborns	44	99	98	99	99	" All 11/44 women with high viral load ([200,000 IU/mL) at their first antenatal visit received tenofovir during pregnancy; all 8/11 who delivered to date achieved viral suppression at delivery and their newborns received HB-immunoglobulin within 24 h. All 32 newborns delivered to date received the HBV birth dose vaccine within 24 h from government providers for facility-based births (78%) and BK…	1	3	1	0	0	0	0	0	0	99	2	2	3	2
ASJ/SL	35	Baniamin et al	1	Norway	Institutional design for credence goods: Can the existence of financial incentive be problematic? Evidences from childbirth system of Bangladesh	2017	none	all	1	99	0	1	Bangladesh	2	2	The introduction of an incentive system in order to increase the provision of credence goods such as health services can be problematic. This article identifies the possible magnitude of overtreatment by physicians in private clinics compared with the situation in government and nongovernment health facilities in Bangladesh. The five to ten times higher volume of cesarean childbirths in private c…	2015	98	98	7	public, private and NGO-run hospitals	7	public, private and NGO-run hospitals	7	public, private and NGO-run hospitals	4	For this study, the primary units of analysis are Upazila (subdistrict) Health Complexes (UHCs). These are spread throughout the country and are public institutions that provide health services at the local level; private clinics	7	cesarean deliveries	280033	volume of childbirth is more or less the same for the UHC and private clinics (280,033 and 279,584, respectively), but that the mean value for cesarean delivery at private clinics is much higher (383.46) than at the UHC facilities (68.44). For the other types of institutions – NGOs and other types of government health facilities – the mean values are also lower. However, the total number of child…	98	99	99	When a baby is about to be born, physicians may choose a cesarean delivery merely due to financial incentives, regardless of whether a normal delivery would be possible (Grant, 2009). To understand such cases, the study divides the childbirth system of Bangladesh into two broad categories that are based on the degree of direct financial gain received by physicians on account of the treatments the…	1	2	0	0	0	0	0	0	0	99	2	3	2	2
ASJ/SL	36	Day et al	98	98	Sustaining perinatal audit in the high stillbirth rate setting – a 20 year journey in rural Bangladesh	2017	none	all	5	Abstract	0	1	Bangladesh	2	2	Bangladesh has a high population stillbirth (SB) rate of 36/1000 total births. LAMB Hospital, a 150-bed hospital, serves northwest rural Bangladesh as part of LAMB Integrated Rural Health and Development NGO providing Comprehensive Emergency Obstetric and Neonatal Care for > 3000 deliveries/year. We describe challenges faced and overcome during 20 years implementation of Perinatal and Maternal De…	98	98	98	2	LAMB Integrated Rural Health and Development NGO	2	LAMB Integrated Rural Health and Development NGO	98	99	4	LAMB Hospital, a 150-bed hospital	4	babies born > 1000g	50000	99	98	99	99	The process now includes a number of key components that facilitate sustainability: (1) Efficient data collection methods for quantitative analysis; (2) Inclusive regular multidisciplinary meetings including near miss deaths for positive feedback; (3) Implementing integrated patient and staff-friendly solutions to issues identified; (4) Caring for Health Care Providers (HCP) including creative ta…	1	1	1	1	1	1	0	0	0	The process now includes a number of key components that facilitate sustainability: (1) Efficient data collection methods for quantitative analysis; (2) Inclusive regular multidisciplinary meetings including near miss deaths for positive feedback; (3) Implementing integrated patient and staff-friendly solutions to issues identified; (4) Caring for Health Care Providers (HCP) including creative ta…	2	3	2	2
ASJ/SL	37	Fox-Lewis et al	7	Cambodia	Get the Basics Right: A Description of the Key Priorities for Establishing a Neonatal Service in a Resource-Limited Setting in Cambodia	2019	none	all	1	99	0	1	Cambodia	2	2	Worldwide, reduction in under-five mortality has not sufficiently included neonates, who represent 45% of deaths in children of age under five years. The least progress has been observed in resource-limited settings. Methods: This mixed methods study conducted at a Cambodian non-governmental paediatric hospital described the key priorities of the ongoing neonatal service. Routinely collected data…	2013	ongoing	98	2	NGO	2	an NGO-funded hospital in Siem Reap	2	NGO	4	Angkor Hospital for Children (AHC), a nongovernmental organization-funded hospital in Siem Reap, Cambodia	4	neonatal admissions	2127	99	The median age at admission increased from six days (2011) to ten days (2016)	99	99	In 2012 an area of the IPD was designated as the “neonatal corner”, to begin cohorting neonates. The neonatal unit opened in 2013 as an SCBU. Subsequently a neonatal intensive care unit (NICU) opened. The two adjacent departments form the 12- bed neonatal unit. The neonatal service includes the care and facilities provided to neonates at the neonatal unit and other inpatient departments. The most…	1	1	1	0	0	1	0	0	0	Provide dedicated area called "neonatal corner" and later opening of a neonatal unit; neonatal training was provided to a senior neonatologist who later trained neonatal care at AHC; neonatology teaching hours for the paediatric junior doctor increased; IPC roles were established with a multidisciplinary IPC committee comprising medical and nursing directors, department leads, clinical microbiolo…	3	3	3	2
ASJ/SL	38	Fox-Lewis et al	3	Bangladesh	Evaluation of Maternal Health Service Indicators in Urban Slum of Bangladesh	2016	none	all	1	99	0	1	Bangladesh	2	2	BRAC started the `MANOSHI' programme in Narayanganj City Corporation during 2011 to address maternal, neonatal and child health problems facing slum dwellers. The MANOSHI programme has been successful in reducing neonatalmortality, increased skilled assisted ANC checkup, and delivery, and reduced referral delays in targeted intervention areas. Despite its success, the programme requires improveme…	2011	ongoing	98	2	BRAC	2	BRAC	2	BRAC	3	in 47 slums of Narayanganj City Corporation	7	married women, aged 15 to 49 years, with a pregnancy outcome in the previous year	607	599	24.24	24.57	98	BRAC is the largest NGO in the Bangladesh and collaborated with Government of Bangladesh in order to improve the health of marginalised people. In 2007, BRAC establishedMANOSHI, a community-basedMaternal, Neonatal, and ChildHealth (MNCH)–a care service package to reduce bothmaternal and childmorbidity and mortality targeting slum-populations across city corporations in Bangladesh [15, 18–21]. It …	1	1	1	0	0	0	1	0	0	It utilises female CHWs to promote family planning methods and provides door-to-doorANC and PNC checkups to women. They are paid very small remuneration for their assigned tasks. They are assigned to visit 200 households in a month and 15 households in a day. After identification of pregnancy of women, BRAC CHWs visit themat home to provide themmonthly ANC checkups until delivery and after delive…	2	3	2	2
[truncated: 53 more columns]

## Sheet: EXCLUDED
First author's surname	Full name of the study or article	Year of publication	Exclusion Criteria
Author	Study Name	Publication Date	Language	Population	Intervention	Outcomes	Timeframe	Setting	Non-disaggregated data	Unspecified public/private provider/facility	Exclude in favor of original study	Missing PDF	Duplicate
Sial, K.	Comparison of newborn care practices in BRAC delivery centers vs. home deliveries in an urban slum of Dhaka, Bangladesh: a descriptive cross-sectional study	2012			x
Pejaver, RK	IAP IMMUNIZE INDIA: SMS TEXT BASED VACCINATION REMINDER SERVICE PROGRAM – AN INNOVATION	2020			x
Eckhardt et al	Impact Of Maternal Ultrasound Implementation In Rural Clinics In Mali	2011			x
Pfeiffer, J.	International NGOs and primary health care in Mozambique: the need for a new model of collaboration	2003			x
Fernando et al	Pregnancy—reducing maternal deaths and disability in Sri Lanka: national strategies	2003			x
Brugha, R. & Pritze-Aliassime, S.	Promoting safe motherhood through the private sector in low- and middle-income countries	2003			x
Boller et al	Quality and comparison of antenatal care in public and private providers in the United Republic of Tanzania	2003			x
WHO	Improving maternal, newborn and child health in the South-East Asia Region	2005			x
Gulzar, L. & Henry, B.	Interorganizational collaboration for health care between nongovernmental organizations (NGOs) in Pakistan	2005			x
Chib et al	Information and Communication Technologies for Health Midwives with Mobile-Phone Project in Aceh Besar Baseline Report	2007			x
Foster, J. & Heath, A.	Midwifery and the Development of Nursing Capacity in the Dominican Republic: Caring, Clinical Competence, and Case Management	2007			x
Swanepoel et al	Newborn hearing screening in a South African private health care hospital	2007			x
Boone et al.	Study protocol: Community health and medical provision: impact on neonates (the CHAMPION trial)	2007			x
Baqui et al	Effect of community-based newborn-care intervention package implemented through two service-delivery strategies in Sylhet district, Bangladesh: a cluster-randomised controlled trial	2008			x
Baqui et al.	Impact of an integrated nutrition and health programme on neonatal mortality in rural northern India	2008			x
Mbonye et al	"Increasing access to prevention of mother-to-child transmission of HIV services through the private sector in Uganda"	2009			x
Begum et al.	Community-based postnatal care study in Bangladesh	2009			x
Pathek et al.	Does safe-motherhood programme reach poor in Uttar Pradesh, India?	2009			x
Zaidi, S.	International organisations and NGOs. An example of international collaboration to improve women’s health by preventing unsafe abortion	2009			x
Young et al	The potential role of private pharmacies in maternal iron supplementation in rural Tanzania	2009			x
WHO	Improving maternal and child health in Gujarat : initiatives for achieving MDGs 4 and 5	2010			x
Osrin, D. & Prost, A.	Perinatal interventions and survival in resource-poor settings: which work, which don’t, which have the jury out?	2010			x
Chib, A.	The Aceh Besar midwives with mobile phones project: Design and evaluation perspectives using the information and communication technologies for healthcare development model	2010			x
Rahman et al	A pay-for-performance innovation integrating the quantity and quality of care in maternal, newborn and child health services in Bangladesh	2011			x
Oseji, M. & Ogu, R.	Community based interventions for the reduction of maternal mortality - the role of professional health associations, non-governmental organisations and community-based organisations in delta state, Nigeria	2011			x
Arrieta, A.	Health reform and cesarean sections in the private sector: The experience of Peru	2011			x
Meyer et al	Survey of availablity of newborn hearing screening in the private sector	2011			x
Widmer et al	The role of faith-based organizations in maternal and newborn health care in Africa	2011			x
Namajji, C. & Nabisere, M.	IMPROVING MATERNAL AND NEWBORN HEALTH IN UGANDA BY COMBINING TRAINING, QUALITY IMPROVEMENT, AND PEER-TO-PEER LEARNING	2012			x
Biswas et al.	Monitoring helps services to reach the poor: the urban primary healthcare project in Bangladesh	2012			x
Quaiyum et al	PROTECTING WOMEN WHO DELIVER AT HOME FROM PPH: THE USE OF CLEAN DELIVERY KITS IN NORTHWESTERN BANGLADESH	2012			x
Vogel et al	Role of faith-based and nongovernment organizations in the provision of obstetric services in 3 African countries	2012			x
Bellows, N.	Vouchers for reproductive health care services in Kenya and Uganda	2012			x
Santos de Oliveira et al	"Risk factors and prevalence of newborn hearing loss in a private health care system of Porto Velho, Northern Brazil"	2013			x
Walsh et al.	A community-partnered approach to developing a maternal and newborn child health program for rural villages in northern india	2013			x
Cooper et al	Final assessment report: integration of expanded program on immunization and family planning in Liberia	2013			x
Colbourn et al.	MaiKhanda– Final Evaluation Report. The impact of quality improvement at health facilities and community mobilisation by(women’s groups on birth outcomes: an effectiveness study in 3 districts of Malawi	2013			x
Adegoke et al	Place ofbirthorplaceofdeath:Anevaluationof1139maternal deaths inNigeria	2013			x
Abdelmegeid, A.	Promoting Increased Knwoledge of Maternal Health and Nutrition Through the Egypt Smart Project: Baseline and Training Results	2013			x
Charry et al.	The changing role of indigenous lay midwives in Guatemala: New frameworks for analysis	2013			x
Benova et al	"Socio-economic factors associated with maternal health-seeking behaviours among women from poor households in rural Egypt"	2014			x
Aman	Cesarean delivery practices in teaching public and non-government/private MCH hospitals, Addis Ababa	2014			x
Vossius et al	Cost-Effectiveness of the ‘‘Helping Babies Breathe’’ Program in a Missionary Hospital in Rural Tanzania	2014			x
WHO	eHealth and innovation in women's and children's health: A baseline review. Based on the findings of the 2013 survey of CoIA countries by the WHO Global Observatory for eHealth	2014			x
Cherniak et al.	Outreach and portable ultrasound—A novel method of improving antenatal turnout, maternal health, and preventing mother to child transmission of HIV in rural Uganda	2014			x
Herrick et al	Prioritizing investments in innovations to protect women from the leading causes of maternal death	2014			x
Tabatabei et al	Public and private maternal health service capacity and patient flows in southern Tanzania: using a geographic information system to link hospital and national census data	2014			x
Bakibinga et al.	The effect of enhanced public-private partnerships on Maternal, Newborn and child Health Services and outcomes in Nairobi-Kenya: the PAMANECH quasi-experimental research protocol	2014			x
Merali et al	The Lake Clinic – providing primary care to isolated floating villages on the Tonle Sap Lake, Cambodia	2014			x
Grépin, K.	The role of the private sector in delivering maternal and child health services in low-income and middle-income countries: an observational, longitudinal analysis	2014			x
Benova et al	The role of the private sector in delivery in low-income and middle-income countries: a retrospective, observational analysis of Demographic and Health Surveys from 57 countries	2014			x
Jackson, R.	Using birthing kits to promote clean birth practices in Ethiopia	2014			x
McInstosh et al.	A Public-Private Partnership Improves Clinical Performance In A Hospital Network In Lesotho	2015			x
Njuki et al.	Does a voucher program improve reproductive health service delivery and access in Kenya?	2015			x
Rehana et al.	Maternal nutrition: how is Eastern and Southern Africa faring and what needs to be done?	2015			x
Duarte de Azevedo Bittencourt et al.	Neonatal care in Brazil: hospital structure and adequacy according to newborn obstetric risk	2015			x
Valadez et al	NU Health. Results based financing with non-state providers: insights from a controlled trail in Northern Uganda. Technical Annexes	2015			x
Valadez et al	NU Health. Clinical audit of maternal and child health care services in the context of results based financing in Northern Uganda	2015			x
Benova et al	Role of the private sector in childbirth care: cross-sectional survey evidence from 57 low- and middle-income countries using Demographic and Health Surveys	2015			x
Perkins et al	The role of men in promoting maternal and newborn health in Burkina Faso	2015			x
Anwar et al	Trends and Inequities in Use of Maternal Health Care Services in Bangladesh, 1991- 2011	2015			x
Martínez-Fernández et al	TulaSalud: An m-health system for maternal and infant mortality reduction in Guatemala	2015			x
Wilunda et al	Evaluation of a maternal health care project in South West Shoa Zone, Ethiopia: before-and-after comparison	2016			x
Barcham et al.	Health promotion and empowerment in Henganofi District, Papua New Guinea	2016			x
Nimbalkar et al	IMPACT ON HEALTHCARE DELIVERY INDICATORS OF MATERNAL AND NEONATAL HEALTH IN CHANDRAPUR: PROGRAM EVALAUTION OF HOME BASED NEWBORN CARE (HBNC) IMPLEMENTED BY AMBUJA CEMENT FOUNDATION	2016			x
Adams et al.	It Takes More than a Village: Building a Network of Safety in Nepal’s Mountain Communities	2016			x
Cavicchiolo et al.	Reduced neonatal mortality in a regional hospital in Mozambique linked to a Quality Improvement intervention	2016			x
KC et al	Reducing Perinatal Mortality in Nepal Using Helping Babies Breathe	2016			x
Lattey et al	Ten years in Ethiopia: what differences did the Millennium Development Goals really make?	2016			x
Eaton et al	The impact of a rotating short-term partnership model on burden of surgical disease in Rural Kenya: one team’s threeyear experience	2016			x
Crispin Milart et al.	Use of a portable system with ultrasound and blood tests to improve prenatal controls in rural Guatemala	2016			x
Kung'u et al.	Design and implementation of a health systems strengthening approach to improve health and nutrition of pregnant women and newborns in Ethiopia, Kenya, Niger, and Senegal	2017			x
Goodman, D.	Evaluating the Cost-Effectiveness of an Integrated Program to Reduce Maternal and Neonatal Mortality in Ghana	2017			x
Ugaz et al.	Impact of Family Planning and Business Trainings on Private-Sector Health Care Providers in Nigeria	2017			x
Lunze et al.	Market mechanisms for newborn health in Nepal	2017			x
Hembling et al	Mobilising faith-based and lay leaders to address antenatal care outcomes in northern Ghana	2017			x
Bardosh, K. et al	Operationalizing mHealth to improve patient care: a qualitative implementation science evaluation of the WelTel texting intervention in Canada and Kenya	2017			x
Huang, S & Mu L	Piloting a mHealth intervention to improve newborn care awareness among rural Cambodian mothers: a feasibility study	2017			x
Magge et al	Tackling the hard problems: implementation experience and lessons learned in newborn health from the African Health Initiative	2017			x
Almeida et al	Impact of cesarean section in a private health service in Brazil: indications and neonatal morbidity and mortality rates	2018			x
Fagerli et al	Impact of program transfer from a nongovernmental organization to a district health office: Evaluation of a program integrating water treatment and hygiene kits into reproductive health and HIV services, Machinga District, Malawi, 2010-2012	2018			x
Ky et al	Implementing Helping Babies Breathe (HBB) in Remote Fishing Villages, Cambodia	2018			x
Gauchan	Role of the general practitioner in improving rural healthcare access: a case from Nepal	2018			x
Werdenberg et al	Successful implementation of a combined learning collaborative and mentoring intervention to improve neonatal quality of care in rural Rwanda	2018			x
Gardner, J.	The 2h Project - Sapin’s Story	2018			x
Ilozumba et al	The effect of a community health Worker Utilized Mobile health application on Maternal health Knowledge and Behavior: a Quasi-experimental study	2018			x
Benova et al	Two decades of antenatal and delivery care in Uganda: a cross-sectional study using Demographic and Health Surveys	2018			x
Tripathi et al	"Quality of maternity care provided by private sector healthcare facilities in three states of India: a situational analysis"	2019			x
Okawa et al.	Effect of continuum-of-care intervention package on improving contacts and quality of maternal and newborn healthcare in Ghana: a cluster randomised controlled trial	2019			x
Guo et al	Equitable coverage? The roles of the private and public sectors in providing maternal, newborn and child health interventions in South Asia	2019			x
Wulandari et al	HIV testing uptake among pregnant women attending private midwife clinics: challenges of scaling up universal HIV testing at the private sectors in Indonesia	2019			x
Adewuyi et al	Home childbirth among young mothers aged 15–24 years in Nigeria: a national population-based cross-sectional study	2019			x
Diwan, V.	Participation in the state led ‘Janani Sahayogi Yojana’ public private partnership program to promote facility births in Madhya Pradesh, India: views from private obstetrician partners	2019			x
Pramesthi et al.	Partnership to translate guidelines into practices for optimal diet of southeast Asian community	2019			x
Carmo Leal et al	Progress in childbirth care in Brazil: preliminary results of two evaluation studies	2019			x
Thapa et al	The power of peers: an effectiveness evaluation of a cluster-controlled trial of group antenatal care in rural Nepal	2019			x
Alyahya et al	The quality of maternal-fetal and newborn care services in Jordan: a qualitative focus group study	2019			x
Thommesen et al	“The midwife helped me ... otherwise I could have died”: women’s experience of professional midwifery services in rural Afghanistan - a qualitative study in the provinces Kunar and Laghman	2020			x
Ali et al.	Are childbirth location and mode of delivery associated with favorable early breastfeeding practices in hard to reach areas of Bangladesh?	2020			x
Bhatia et al	Assessment of Variation in Cesarean Delivery Rates Between Public and Private Health Facilities in India From 2005 to 2016	2020			x
D'Mello et al	Averting Maternal Death and Disability in an Urban Network of Care in Dar es Salaam, Tanzania: A Descriptive Case Study	2020			x
Lee, M.	Engaging female community health volunteers in maternal health services and its satisfaction among village mothers in Hill and Mountain Regions, Nepal	2020			x
Darmstadt et al	Impact of the Ananya program on reproductive, maternal, newborn and child health and nutrition in Bihar, India: early results from a quasiexperimental study	2020			x
Setoodefar et al	Measurement Model of Women’s Preferences in Obstetrician and Gynecologist Selection in the Private Sector: Exploratory and Confirmatory Factor Analysis	2020			x
Root et al	Organizations matter in local governance: evidence from health sector decentralization in Honduras	2020			x
WHO	Towards maternal and newborn survival in the WHO South-East Asia Region Implementation experience of the WHO SEARO model of point-of-care quality improvement (POCQI)	2020			x
Adhikari et al	"Trends in and determinants of visiting private health facilities for maternal and child health care in Nepal: comparison of three Nepal demographic health surveys, 2006, 2011, and 2016"	2021			x
Reddy et al.	An innovative program pratibimb, (program for resuscitation and active training for better infant and mothers outcomes after birth) for training and empowering rural birth attendants in India	2021			x
Kachingwe, M. et al.	Assessing the Impact of an Intervention Project by the Young women's Christian Association of Malawi on Psychosocial Well-Being of Adolesdcent Mothers and their Children in Malawi	2021			x
WHO	The Network for Improving Quality of Care for Maternal, Newborn, and Child Health EVOLUTION, IMPLEMENTATION AND PROGRESS 2017–2020 REPORT	2021			x
Merrill et al	The Role of Latter-day Saint Charities Towards the Establishment of Needed National Neonatal Resuscitation Programmes in Resource Poor Countries	2021			x
Stollak et al	Casas Maternas in the Rural Highlands of Guatemala: A Mixed-Methods Case Study of the Introduction and Utilization of Birthing Facilities by an Indigenous Population	2016			x
Oele	Prioritizing Health Care Strategies to Reduce Childhood Mortality	2009		x
Olewe et al.	Community initiatives for child survival in Siaya District, Kenya	2000				x
Pence et al.	The Impact of the Navrongo Community Health and Family Planning Project on Child Mortality, 1993-2000	2001					x
Schuler et al	Community-based intervention packages facilitated by NGOs demonstrate plausible evidence for child mortality impact	2002				x
Flatman, D.	Improving perinatal care services in Bangladesh and Nepal	2002										x
99	Professional midwifery & self-regulation	2003										x
WHO	Reproductive health strategy to accelerate progress towards the attainment of international development goals and targets	2004				x
Brown, A. et al	Saving lives in pregnancy and childbirth	2004										x
Loevinson et al	Buying results? Contracting for health service delivery in developing countries	2005				x
Palmer, N. & Mills, A.	Contracts in the real world: Case studies from Southern Africa	2005				x
Trinidad Riuz, G. et al	Control de las repeticiones en un programa de cribado auditivo univsal	2005										x
WHO	Strategic direction for Accelerating the reduction of maternal mortality in the Eatern Mediterranean Region	2005				x
WHO	Orientations strategiques pour accelerer la reduction de la mortalite maternelle dans la Region de la Mediterranee orientale: cadre regional	2006							x
Okonkwo, J. et al	The contribution of privately owned hospitals in the provision of essential obstetric care in Nigeria	2006										x
Chib et al	Information and Communication Technologies for Health care: Midwife Mobile-Phone Project in Aceh Besar. Appendix 2	2007									x
WHO	Public–Private Partnerships: Managing contracting arrangements to strengthen the Reproductive and Child Health Programme in India	2007				x
Mavalankar et al.	Indian public-private partnership for skilled birth-attendance	2008				x
Chib et al	Information and Communication Technologies for Health care: Midwife Mobile-Phone Project in Aceh Besar. Endline Report	2008										x
Bamji, M. et al	Maternal nutritional status & practices & perinatal, neonatal mortality in rural Andhra Pradesh, India	2008										x
Goda, C.	the tribal health services of the ICR group	2008										x
Meguid, T. & Keating, K.	Creating two dignified, modern maternity units through private public partnerships in a very low income country	2009										x
Wani, R. Thanawala, U.	Evaluation of Sure Start Project - Providing specialised health services to urban slums in Navi Mumbai	2009				x
Spensley et al.	Preventing Mother-to-Child Transmission of HIV in Resource-Limited Settings: The Elizabeth Glaser Pediatric AIDS Foundation Experience	2009				x
Kind et al.	Private–public partnership between Kamuzu Central Hospital in Lilongwe, Malawi and The University Women’s Hospital in Bern, Switzerland to improve women’s health	2009				x
Singh et al	Providing skilled birth attendants and emergency obstetric care to the poor through partnership with private sector obstetricians in Gujarat, India	2009				x
Jennings, L.	Quality and impact of maternal and newborn care counseling by skilled and lay health providers in ZouZCollines, Benin	2009								x
Bazant et al.	Women’s Use of Private and Government Health Facilities for Childbirth in Nairobi’s Informal Settlements	2009							x
Mbonye et al	"Integration of malaria and HIV/AIDS prevention services through the private sector in Uganda"	2010				x
Shandra et al	Do Non-Governmental Organizations Impact Health? A Cross-National Analysis of Infant Mortality	2010		x
99	Doctors of the World UK	2010										x
Miller, P.	Effect of Dai Training on Maternal and Neonatal Care: An Operations Research Study	2010		x
Odesina, V.	Evidence based sickle cell pain management in the emergency department	2010								x
WHO	Joint country support Accelerated implementation of maternal and newborn continuum of care as part of improving reproductive health	2010				x
Ricca et al.	Comparing estimates of child mortality reduction modelled in LiST with pregnancy history survey data for a community-based NGO project in Mozambique	2011		x
Serour G., & Cabero, R.	FIGO—A professional nonprofit organization: Reproductive, maternal, and child health policy and programs to address noncommunicable childhood disease	2011				x
Italia, Y.	Gujarat State Sickle Cell Program: a Public-Private Partnership in Comprehensive Community Based Care Delivery	2011										x
Vani, S.	Newborn health initiatives in NGO sector	2011				x
Das Neves, A. et al	Outcome and level of intervention of critically ill obstetric patients from the public health sector vs. the private health sector: Prospective cohort	2011										x
Berendes et al.	Quality of Private and Public Ambulatory Health Care in Low and Middle Income Countries: Systematic Review of Comparative Studies	2011				x
Ajayi, R.A. et al	Stakeholders' views on ethical issues in the practice of in-vitro fertilisation and embryo transfer in Nigeria	2011										x
Dasguta, J.	Ten years of negotiating rights around maternal health in Uttar Pradesh, India	2011				x
Arrieta, A. et al	The Private Health Care Sector and the Provision of Prenatal Care Services in Latin America	2011										x
Enato et al.	A pilot study on antimalarial interventions for malaria in pregnancy in Edo State, Nigeria	2012								x
McGann et al.	A Prospective Pilot Newborn Screening and Treatment Program for Sickle Cell Anemia in the Republic of Angola	2012		x
Simba, D.	Access to subsidized artemether-lumefantrine from the private sector among febrile children in rural seeing in Kilosa, Tanzania	2012		x
Murray et al.	Demand-side financing measures to increase maternal health service utilisation and improve health outcomes: a systematic review of evidence from low- and middle-income countries	2012								x
Sevilla Quadrado et al	Evaluation of the identification protocol for newborns in a private hospital	2012				x
Upadhyay et al.	High NeonatalMortality Rates in Rural India: What Options to Explore?	2012				x
Ouédraogo et al.	Indicators of availability, use, and quality of emergency obstetric and neonatal care in Togo in 2012	2012								x
Dean, E.	Inspired to take action	2012										x
Cesar, J.A. et al	Prenatal care in public and private health services: A population-based survey in Rio Grande, Rio Grande do Sul State, Brazil	2012										x
Chaturvedi, S.	Study of initatives to address shortage of specialists for emergency obstetric care in Maharashtra, India	2012				x
Doumbouya, B.	The challenge of maintaining continuum of care and support to PLHIV in health facilities located in military conflict zones in Ivory Coast	2012										x
Laski, L.	UNFPA/ICM JOINT INVESTING IN MIDWIFERY PROGRAMME: MAKING STRIDES TO STRENGTHEN MIDWIFERY SKILLS AND COMPETENCIES	2012				x
Alonso, J. C.	A FIGO project in Uruguay to prevent matenral death due to unsafe termination of pregnancy.	2013						x
El Arifeen et al	Community-based approaches and partnerships: innovations in health-service delivery in Bangladesh	2013							x
Alfonso et al	Cost-effectiveness analysis of a voucher scheme combined with obstetrical quality improvements: quasi experimental results from Uganda	2013								x
Public Health and Infectious Disease Research Center (PHIDReC),	FINAL EVALUATION OF THE PARTNERSHIP FOR MATERNAL AND NEONATAL HEALTH PROJECT IN ARGHAKHANCHI AND KAPILVASTU DISTRICTS, NEPAL	2013				x
Hermida, J.	Linking Traditional and Formal Health Systems to Save the Lives of Ecuador's Most Vulnerbale Mothers and Newborns	2013		x
Lim, R.	Postpartum hemorrhage in Bali: A day at Bumi Sehat	2013										x
Ladner et al.	Prevention of mother-to-child HIV transmission in resource-limited settings: assessment of 99 Viramune Donation Programmes in 34 countries, 2000–2011	2013				x
Duysburgh et al.	Quality of antenatal and childbirth care in selected rural health facilities in Burkina Faso, Ghana and Tanzania: similar finding	2013								x
WHO	Regional Framework for Reproductive Health in the Western Pacific	2013				x
IntraHealth	Testing feasibility and effectiveness of a mobile based postnatal home visit tool for ASHAs: an operations research study	2013								x
Evans, C.	Training frontline health workers in Uganda saving lives at birth: study plan Version 2	2013				x
WHO	A Policy Guide for Implementing Essential Interventions for Reproductive, Maternal, Newborn and Child Health (RMNCH)	2014				x
Ricca et al	Community-based intervention packages facilitated by NGOs demonstrate plausible evidence for child mortality impact	2014		x
Aliganyira et al.	Helping small babies survive: an evaluation of facility-based Kangaroo Mother Care implementation progress in Uganda	2014								x
Ghosh et al.	Improving complementary feeding in Ghana: reaching the vulnerable through innovative business—the case of KOKO Plus	2014		x
Ngindu et al.	Improving maternal and neonatal health: Complementary role of the private sector increasing uptake of intermittent preventive treatment for malaria in pregnancy in Kenya	2014				x
Charpak, N. et al	Kangaroo mother care (KMC) for developping countries	2014										x
Rossier et al.	Maternal health care utilization in Nairobi and Ouagadougou: evidence from HDSS	2014								x
99	Program Launched in increase newborn testing in Africa	2014										x
WHO	Strategies, tactics and approaches Conducting and evaluating national civil society advocacy for reproductive, maternal and child health	2014				x
Ryan et al.	Why do women deliver with traditional birth attendants and not at health facilities?: A qualitative study in Lilongwe, Malawi	2014								x
LeBan et al	A global framework for integrating community-based maternal, newborn, and child health strategies into existing health systems: revaluing the role of international non-governmental organizations	2015				x
Evans, C.	Evidence from a Field Experiment among Maternity Care Providers in India	2015								x
WHO	Improving the Quality of Care for reproductive, Maternal, Neonatal, Child and Adolescent Health in South-East Asia Region	2015				x
Evans, C.	Integration of care for mothers and babies at birth to prevent and manage PPH and birth asphyxia: A facility based approach to improving care	2015								x
Charpak, N. et al	Kangaroo mother care (KMC) for low and middle income countries	2015										x
Zaake et al.	Obstetrics of sustenance among private sector providers in a resource limited setting	2015				x
Nirenberg et al.	Pilot program of newborn screening for sickle cell disease in angola- Angola Sickle Cell Initiative (ASCI)	2015								x
Alassoum et al.	Rapid prevention of maternal mortality and obstetric fistula-innovative approaches from Niger	2015							x
WHO	Strategies toward ending preventable maternal mortality (EPMM)	2015				x
Marasinia et al.	Strengthening state/non-state service delivery partnerships in the health sector in Nepal	2015									x
Xu et al	Systematic review of experiences and effects of integrating post-abortion family planning services into existing health system worldwide	2015									x
Ruhotina	An innovative approach to rural antenatal care: A report of a mobile clinic network in northern Tanzania	2016				x
Singh et al.	Can a quality improvement project impact maternal and child health outcomes at scale in northern Ghana?	2016								x
Gautham et al.	District decision-making for health in low-income settings: a qualitative study in Uttar Pradesh, India, on engaging the private health sector in sharing health-related data	2016				x
Joos et al	Evaluation of a mHealth Data Quality Intervention to Improve Documentation of Pregnancy Outcomes by Health Surveillance Assistants in Malawi: A Cluster Randomized Trial	2016				x
Yoxall et al.	Evaluation of the small wonders change programme	2016				x
Ghee et al.	Expanding from pilots to scalable mHealth solutions: World vision's experience 2007-2015	2016				x
Campbell et al.	Family planning, antenatal and delivery care: cross-sectional survey evidence on levels of coverage and inequalities by public and private sector in 57 low- and middle-income countries	2016				x
Desai et al.	Initial outcomes of a comprehensive care model for sickle cell disease among a tribal population in rural western India	2016		x
Falahati et al.	Investigating interventions for increasing uptake of prevention of mother-to-child HIV transmission services: A systematic review	2016		x
Grépin, K.	Private Sector An Important But Not Dominant Provider Of Key Health Services In Low- And Middle-Income Countries	2016							x
Muniyappa et al.	Reducing childhood mortality through the private medical sector: An evaluation of world health partners’ social franchising and telemedicine network in Bihar, India	2016		x
Landau et al.	Tackling maternal mortality in rural Liberia: a field and facility-based approach	2016				x
WHO	"An evidence map of social, behavioural and community engagement interventions for reproductive, maternal, newborn and child health"	2017				x
Carvalho et al.	"Stillbirth prevalence in Brazil: an exploration of regional differences"	2017								x
Ramkumar, V.	A REVIEW OF NEONATAL HEARING SCREENING PRACTICES IN INDIA	2017				x
Srivastava & Blumenthal	Addressing challenges in the PPIUD programme in India through private sector providers	2017								x
Akshaya, KM & Shivalli, S	Birth preparedness and complication readiness among the women beneficiaries of selected rural primary health centers of Dakshina Kannada district, Karnataka, India	2017				x
Alonso et al	Caesarean birth rates in public and privately funded hospitals: a cross-sectional study	2017				x
Domek et al	Creciendo sanos (“Growing Up Healthy”): An early childhood health and development program in southwest Guatemala	2017		x
Sharma et al	Evaluating a Community Maternal Health Programme: Lessons Learnt	2017				x
Gibson et al.	Expanding Pediatric and Maternal Clinical Care and Education Utilizing a Successful Pediatric HIV Infrastructure for Global Health Programs in Resource-Limited Settings	2017				x
Aburas, R. et al	Foundation of a Maternity and Children's Healthcare Center for Displaced Syrians	2017										x
Gizelis et al	Maternal Health Care in the Time of Ebola: A Mixed-Method Exploration of the Impact of the Epidemic on Delivery Services in Monrovia	2017							x
Sharma	Measuring What Works: A Mixed-Methods Evaluation of Women’s Groups on Maternal Health Uptake in Rural Nepal	2017				x
Zivanovic, S. & Roehr, C.	One Step Further Toward Defining the Optimal Respiratory Care Package for Neonates Interventions to Successfully Extubate Preterm Infants	2017							x
Donato et al	Personality Traits and Performance Contracts: Evidence from a Field Experiment among Maternity Care Providers in India	2017								x
Ayanore et al.	Stakeholder's experiences, expectations and decision making on reproductive care: An ethnographic study of three districts in northern Ghana	2017								x
Peel et al	‘If I do 10–15 normal deliveries in a month I hardly ever sleep at home.’ A qualitative study of health providers’ reasons for high rates of caesarean deliveries in private sector maternity care in Delhi, India	2018				x
Loyola et al	Caring for the future: decrease in infant mortality in Maranhao State	2018		x
Das et al	Does involvement of local NGOs enhance public service delivery? Cautionary evidence from a malaria-prevention program in India	2018				x
Galvao et al	How obstetricians and pregnant women decide mode of birth in light of a recent regulation in Brazil	2018				x
Almeida, M. A.	Impact of cesarean section in a private health service in Brazil: indications and neonatal morbidity and mortality rates	2018		x
Dennis et al	Meeting need vs. sharing the market: a systematic review of methods to measure the use of private sector family planning and childbirth services in sub-Saharan Africa	2018		x
Tobe et al	Mobile-health tool to improve maternal and neonatal health care in Bangladesh: a cluster randomized controlled trial	2018				x							x
Eappen et al	Preparing to launch the ‘Thinking Healthy Programme’ perinatal depression intervention in Urban Lima, Peru: experiences from the field	2018				x
WHO	Quality, Equity, Dignity The network to improve quality of care for maternal, newborn and child health STRATEGIC OBJECTIVES	2018				x
Sondaal et al	Sustainability of communitybased women’s groups: reflections from a participatory intervention for newborn and maternal health in Nepal	2018				x
Gardner, J.	The 2h project - safe arrivvals	2018										x
Howard et al.	The My Child Matters programme: effect of public–private partnerships on paediatric cancer care in low-income and middle-income countries	2018		x
Yazbek, M. & Jomeen, J.	Use of the partogram in a private hospital in South Africa	2018				x
Begum et al	"Monitoring caesarean births using the Robson ten group classification system: A crosssectional survey of private for-profit facilities in urban Bangladesh"	2019								x
Solanski et al	A cross sectional analytic study of modes of delivery and caesarean section rates in a private health insured South African population	2019				x
Olley, L. et al	Audit of antenatal care delivered by Floating Doctors in Bocas Del Toro, Panama	2019										x
Milart et al.	Detection of high-risk pregnancies in low resource settings: a case study in Guatemala	2019								x
Ahmed et al.	How the health-seeking behaviour of pregnant women affects neonatal outcomes: findings of system dynamics modelling in Pakistan	2019								x
Gautham et al.	Investigating the nature of competition facing private healthcare facilities: the case of maternity care in Uttar Pradesh, India	2019				x
Kim et al	Maternal postnatal care in Bangladesh: a closer look at specific content and coverage by different types of providers	2019								x
Yirah et al	MotherHope Indonesia: Striving for perinatal mental health literacy in a lowmiddle-income country	2019				x
Palaia et al.	Saving Lives Together: A Qualitative Evaluation of the Saving Mothers, Giving Life Public-Private Partnership	2019				x
Quam et al.	Saving Mothers, Giving Life: A Systems Approach to Reducing Maternal and Perinatal Deaths in Uganda and Zambia	2019				x
Kanté et al	The impact of paid community health worker deployment on child survival: the connect randomized cluster trial in rural Tanzania	2019			x
Maharjan et al	The Nepal Antenatal Care Network (NANC-Net): A collaboration to build research capacity to improve the quality of Antenatal Care in Nepal.	2019								x
Perlman, J.	Achieving Country-Wide Scale for Helping Babies Breathe and Helping Babies Survive	2020									x
Al-Mujtaba et al.	Assessing the acceptability of village health workers’ roles in improving maternal health care in Gombe State, Nigeria a qualitative exploration from women beneficiaries	2020				x
Cheer et al	Balancing it out: A grounded theory of how midwifery students at a faith-based university in Papua New Guinea provide care to women following stillbirth	2020				x
WHO	Co ntinuing essential Sexual, Reproductive, Maternal, Neonatal, Child and Adolescent Health services during COVID 19 pandemic: Practical Considerations	2020				x
Botero-Trova et al.	Factors influencing delivery of intersectoral actions to address infant stunting in Bogot , Colombia – a mixed methods case study	2020				x
Amegah, K.	Improving Child Survival in Sub-Saharan Africa: Key Environmental and Nutritional Interventions	2020		x
WHO	INTEGRATING STAKEHOLDER AND COMMUNITY ENGAGEMENT IN QUALITY OF CARE INITIATIVES FOR MATERNAL, NEWBORN AND CHILD HEALTH	2020				x
Sow et al	Integration of mental health care in private not-for-profit health centres in Guinea, West Africa: a systemic entry point towards the delivery of more patient-centred care?	2020				x
Abdalla	Trends in reproductive, maternal, newborn and child health and nutrition indicators during five years of piloting and scaling-up of Ananya interventions in Bihar, India	2020				x
Clark, R. et al	Building local capacity with helping babies survice	2021										x
Singh	Delivering health interventions to women, children, and adolescents in conflict settings: what have we learned from ten country case studies?	2021							x
Munyuzangabo et al.	Delivering maternal and neonatal health interventions in conflict settings: a systematic review	2021							x
Alonso et al	Emergent Change in a Mexican Midwifery Center Organization Amidst the COVID-19 Crisis	2021				x
Bucher et al.	Helping Babies Breathe: Case Study Of A Successful Global Development Solution To Improve The Research-To-Translation Value Chain For Neonatal Resuscitation In Low/Middle-Income Countries	2021				x
Diaconu et al.	Paying for performance to improve the delivery of health interventions in low- and middle-income countries (Review)	2021								x
Mirsaidova et al.	Tajikistan: Helping babies breathe (HBB) and essential care for every baby (ECEB) improve newborn survival	2021				x
	SUBTOTAL EXCLUDED		0	18	113	70	1	1	9	25	3	25	1
	TOTAL EXCLUDED	266
